# Supplementary material for: The BHMT-betaine methylation pathway epigenetically modulates oligodendrocyte maturation
Source: PLoS One. 2021 May 11;16(5):e0250486. doi: 10.1371/journal.pone.0250486 (PMC8112889; doi:10.1371/journal.pone.0250486)
Supplement: S1 Data — (XLSX) [file pone.0250486.s005.xlsx]

## Sheet: READ ME
Raw data in this file belongs to:
Sternbach, S., Singhal, N., West, N., Basu, S., Clements, R., Tripathi, A., Dutta, R., Freeman, EJ., and McDonough, JA. (2021)The BHMT-betaine methylation pathway epigenetically modulates oligodendrocyte maturation. PLoSOne.

## Sheet: HMT activity
Absorbance values
1.2536	1.2201	1.2568	1.2019	1.2223	0.1344	1.1538	0.6835
1.1803	1.1279	1.2101	1.1166	1.1074	0.1729	1.1358	0.471583
1.3737	1.3833	1.3566	1.363	1.3757	0.1366	1.07745	0.2895
1.3114	1.2545	1.2146	1.2087	1.2787	0.1984	1.4203	1.2274
1.2161	1.1857	1.1406	1.1876	1.2231	0.21	0.9843	0.9982
1.1728	1.165	1.0878	1.1523	1.1358	0.1474	1.154	0.9942
1.2002	1.1436	1.1538	1.1291	1.1292	0.1686	1.083	0.99371
1.1575	1.1669	1.1986	1.1703	1.203	0.1822	0.71415	1.03462
	Relative Activities
Control	320.573	310.977	321.489	288.507	289.252	279.169
Betaine	354.343	357.093	349.445	364.841	349.588	330.372
Control T	288.178	279.47	266.552	239.957	243.938	270.759
Betaine T	295.482	279.27	282.191	288.564	242.793	266.902
									Graph values
										average	std dev	std err
Control	1	1	1	1	1	1	1		Control	1	0	0
Betaine	1.10534	1.14829	1.08696	1.26458	1.2086	1.18341	1.1662		Control + siRNA	0.884584	0.0548409	0.0223887
Control T	0.898946	0.898683	0.829116	0.83172	0.843343	0.969874	0.878614		Betaine	1.12567	0.0664476	0.0271271
Betaine T	0.92173	0.898038	0.877762	1.0002	0.839382	0.956056	0.915528		Betaine + siRNA	0.915528	0.0572372	0.023367

## Sheet: DNMT activity
	Abs Read	DNMT activity	std dev	std err
con 1	0.352775	20.1917	4.8338	1.97339
con 2	0.398025	25.2194
con 3	0.42475	28.1889										con 1	1	1
Con 4	0.478925	21.3883										con 2	1
con 5	0.380175	14.805										con 3	1
con 6	0.42879	18.046				Graph values						Con 4	1
siRNA con 1	0.31785	16.3111	9.3013	3.79724			Average Activity	Std Dev	Std Err			con 5	1
siRNA con 2	0.392625	24.6194				Control	1	0	0			con 6	1
siRNA con 3	0.410825	26.6417				Control + siRNA	0.645749	0.299634	0.122325			siRNA con 1	0.807814	0.645749
siRNA con 4	0.271225	7.54167				Betaine	3.23075	0.718615	0.293373			siRNA con 2	0.976209
siRNA con 5	0.227875	4.65167				Betaine + siRNA	0.606575	0.159906	0.0652814			siRNA con 3	0.945112
siRNA con 6	0.28764	8.636										siRNA con 4	0.352607
bet 1	0.8616	76.7278	25.8247	10.5429								siRNA con 5	0.314196
bet 2	1.06827	99.6917										siRNA con 6	0.478555
bet 3	1.06672	99.5194										bet 1	3.79997	3.23075
bet 4	0.87325	47.6767										bet 2	3.95297
bet 5	0.91772	50.6413									Control-Betaine t test	bet 3	3.53045
bet 6	0.82169	44.2393									1.83206e-05	bet 4	2.2291
siRNA bet 1	0.3161	16.1167	5.54383	2.26326								bet 5	3.42056
siRNA bet 2	0.34555	19.3889										bet 6	2.45148
siRNA bet 3	0.34075	18.8556										siRNA bet 1	0.798184	0.606575
siRNA bet 4	0.319075	10.7317										siRNA bet 2	0.768807
siRNA bet 5	0.2522	6.27333										siRNA bet 3	0.6689
siRNA bet 6	0.28751	8.62733										siRNA bet 4	0.501753
												siRNA bet 5	0.423731
												siRNA bet 6	0.478075

## Sheet: BHMT SNP densitometry
lane	bhmt	inverted bhmt	background	inverted background	net protein			lane	bhmt	inverted bhmt	background	inverted background	net protein			lane	bhmt	inverted bhmt	background	inverted background	net protein
control	170.923	84.077	211.418	43.582	40.495			control	26.295	228.705	17.245	237.755	-9.05			control	27.404	227.596	14.862	240.138	-12.542
snp	123.258	131.742	209.197	45.803	85.939			snp	38.746	216.254	16.204	238.796	-22.542			snp	29.143	225.857	14.517	240.483	-14.626
lane	gapdh	inverted bhmt	background	inverted background	net protein			lane	gapdh	inverted bhmt	background	inverted background	net protein			lane	gapdh	inverted bhmt	background	inverted background	net protein
control	156.602	98.398	207.81	47.19	51.208			control	86.746	168.254	2.105	252.895	-84.641			control	79.242	175.758	2	253	-77.242
snp	142.265	112.735	207.99	47.01	65.725			snp	83.545	171.455	2.001	252.999	-81.544			snp	38.075	216.925	2.006	252.994	-36.069
	lane	Net Protein	Ratio						lane	Net Protein	Ratio						lane	Net Protein	Ratio
	Control	0.790794	1						Control	0.106922	1						Control	0.162373	1
	SNP	1.30755	1.65347						SNP	0.27644	2.58543						SNP	0.405501	2.49734
	Net protein normalization					Average	std dev	std err
	Con	SNP			Control	1	8.26795e-07	4.77351e-07
	1	2.58543			SNP	2.24542	0.514528	0.297063
	1	2.49734
	1	1.65347			T-Test	0.00688979

## Sheet: PCR analysis 1-2
	dF	ΔCt	ΔΔCt	2^-ΔΔCt	Average
Myrf
Control	19.56	7.65	0	1	1
Control	31.04	15.34	0	1
Control	21.22	9.36	0	1
Control	32.56	18.48	0	1
Control	33.4	19.26	0	1
Control	25.32	13.1	0	1
SNP	23.03	8.37	0.72	0.607097	0.766865
SNP	32.79	15.53	0.19	0.876606
SNP	31.64	13.54	4.18	0.0551689
SNP	29.98	17.48	-1	2
SNP	31.02	19.24	-0.02	1.01396
SNP	28.67	17.47	4.37	0.0483614
Betaine	24.22	7.18	-0.47	1.38511	1.36732
Betaine	32.85	13.85	-1.49	2.80889
Betaine	25.07	14.3	4.94	0.0325771
Betaine	33.66	17.05	-1.43	2.69447
Betaine	32.81	19	-0.26	1.19748
Betaine	30.8	16.65	3.55	0.0853775
S+B	24	8.38	0.73	0.602904	1.52735
S+B	31.43	15.51	0.17	0.888843
S+B	27.64	11.88	2.52	0.174343
S+B	30.91	16.92	-1.56	2.94854
S+B	30.94	18.12	-1.14	2.20381
S+B	25.35	11.87	-1.23	2.34567
NKX2.2
Control	21.25	9.34	0	1	1
Control	23.39	7.69	0	1
Control	20.72	8.86	0	1
Control	22.07	7.99	0	1
Control	21.88	7.74	0	1
Control	20.85	8.63	0	1
SNP	23.3	8.64	-0.7	1.6245	1.33464
SNP	23.37	6.11	-1.58	2.9897
SNP	26.2	8.1	-0.76	1.69349
SNP	21.55	9.05	1.06	0.479632
SNP	20.7	8.92	1.18	0.441351
SNP	20.19	8.99	0.36	0.779165
Betaine	25.14	8.1	-1.24	2.36199	1.21221
Betaine	35.26	16.26	8.57	0.00263132
Betaine	26.96	16.19	7.33	0.00621513
Betaine	25.34	8.73	0.74	0.598739
Betaine	21.09	7.28	-0.46	1.37554
Betaine	21.23	7.08	-1.55	2.92817
S+B	24.93	9.31	-0.03	1.02101	1.1989
S+B	24.35	8.43	0.74	0.598739
S+B	23.66	7.9	-0.96	1.94531
S+B	21.98	7.99	0	1
S+B	21.11	8.29	0.55	0.68302
S+B	21.15	7.67	-0.96	1.94531
Sox10
Control	17.94	6.03	0	1	1
Control	24.82	9.12	0	1
Control	22.96	11.1	0	1
Control	18.91	4.83	0	1
Control	29.91	15.77	0	1
Control	24.01	11.79	0	1
SNP	26.87	12.21	6.18	0.0137922	0.66638
SNP	28.83	11.57	2.45	0.183011
SNP	29.03	10.93	-0.17	1.12506
SNP	24.41	11.91	7.08	0.00739108
SNP	30.61	18.83	3.06	0.119908
SNP	21.64	10.44	-1.35	2.54912
Betaine	32.21	15.17	9.14	0.0017725	0.482635
Betaine	27.02	8.02	-1.1	2.14355
Betaine	26.71	15.94	4.84	0.0349152
Betaine	24.89	8.28	3.45	0.0915054
Betaine	30.38	16.57	0.8	0.574349
Betaine	30.27	16.12	4.33	0.049721
S+B	21.2	5.58	-0.45	1.36604	1.1065
S+B	24.69	8.77	-0.35	1.27456
S+B	26.8	11.04	-0.06	1.04247
S+B	19.02	5.03	0.2	0.870551
S+B	28.5	15.68	-0.09	1.06437
S+B	25.24	11.76	-0.03	1.02101
B-actin
Control	11.91
Control	15.7
Control	11.86
Control	14.08
Control	14.14
Control	12.22
SNP	14.66
SNP	17.26
SNP	18.1
SNP	12.5
SNP	11.78
SNP	11.2
Betaine	17.04
Betaine	19
Betaine	10.77
Betaine	16.61
Betaine	13.81
Betaine	14.15
S+B	15.62
S+B	15.92
S+B	15.76
S+B	13.99
S+B	12.82
S+B	13.48

## Sheet: PCR analysis 2-2
BHMT	dF	ΔCt	ΔΔCt	2^-ΔΔCt	Average
Control	22.12	10.3	0	1	1
Control	32.13	18.23	0	1
Control	25.72	10.67	0	1					COMBINED TRIALS
Control	39.16	24.6	0	1						BHMT	MYRF	NKX2.2	HES5	SOX10
Control	24.8	10.23	0	1					Control	1	1	1	1	1
Control	27.1	11.81	0	1					SNP	1.17806	0.816576	1.25009	0.824952	1.06414
SNP	22.6	10.25	-0.05	1.03526	1.30754				Betaine	1.06085	1.14538	1.35216	1.29588	0.709523
SNP	35.5	20.49	2.26	0.208772					SNP+Betaine	1.12567	1.44393	1.7777	1.50363	1.80458
SNP	29.4	12.35	1.68	0.312083
SNP	37.83	22.55	-2.05	4.14106
SNP	22.53	9.85	-0.38	1.30134
SNP	23.66	12.05	0.24	0.846745
Betaine	31.17	10.59	0.29	0.817902	1.39733				Error
Betaine	36.88	17.65	-0.58	1.49485					SNP std error	BET std error	SB std error
Betaine	39.03	9.24	-1.43	2.69447				BHMT	0.426978	0.295686	0.105848
Betaine	37.78	16.38	-8.22					Myrf	0.22897	0.340217	0.304042
Betaine	27.99	12.95	2.72	0.151774				NKX2.2	0.30417	0.333594	0.367026
Betaine	34.7	10.94	-0.87	1.82766				HES5	0.30602	0.245175	0.244369
S+B	30.87	9.96	-0.34	1.26576	1.23736			SOX10	0.429434	0.263791	0.352628
S+B	33.36	17.56	-0.67	1.59107
S+B	31.61	10.04	-0.63	1.54756
S+B	35.73	10.67	-13.93
S+B	34.9	10.21	-0.02	1.01396
S+B	25.66	12.19	0.38	0.768438
Hes5
Control	21.21	9.39	0	1	1
Control	24.68	10.78	0	1
Control	22	6.95	0	1
Control	23.48	8.92	0	1
Control	20.63	6.06	0	1
Control	22.03	6.74	0	1
SNP	23	10.65	1.26	0.417544	0.614101
SNP	26.66	11.65	0.87	0.547147
SNP	22.67	5.62	-1.33	2.51403
SNP	27.47	12.19	3.27	0.103665
SNP	24.21	11.53	5.47	0.0225614
SNP	22	10.39	3.65	0.07966
Betaine	29.35	8.77	-0.62	1.53688	1.30816
Betaine	30.57	11.34	0.56	0.678302
Betaine	35.89	6.1	-0.85	1.8025
Betaine	29.1	7.7	-1.22	2.32947
Betaine	23.63	8.59	2.53	0.173139
Betaine	30.09	6.33	-0.41	1.32869
S+B	28.86	7.95	-1.44	2.71321	1.49119
S+B	25.75	9.95	-0.83	1.77769
S+B	27.92	6.35	-0.6	1.51572
S+B	33.37	8.31	-0.61	1.52626
S+B	30.51	5.82	-0.24	1.18099
S+B	22.31	8.84	2.1	0.233258
B-actin
Control	11.82
Control	13.9
Control	15.05
Control	14.56
Control	14.57
Control	15.29
SNP	12.35
SNP	15.01				SNP	BET	SB		SD	Se
SNP	17.05				0.939523	0.297302	0.779165	1	0	0
SNP	15.28			BHMT	1.26576	0.307786	1.08673	1	1.28094
SNP	12.68				0.220676	0.895025	0.952638	1	0.887059
SNP	11.61				1.03526	0.817902	1.26576	1	0.317543
Betaine	20.58				0.208772	1.49485	1.59107	1
Betaine	19.23				0.312083	2.69447	1.54756	1
Betaine	29.79				4.14106	0.151774	1.01396	1
Betaine	21.4				1.30134	1.82766	0.768438	1
Betaine	15.04				0.846745			1
Betaine	23.76				0.607097	1.38511	0.602904	1	0	0
S+B	20.91				1.75321	2.80889	0.888843	1	0.686909
S+B	15.8				0.0551689	0.0325771	0.174343	1	1.02065
S+B	21.57				2.04202	2.69447	2.94854	1	0.912127
S+B	25.06				1.01396	1.19748	2.20381	1
S+B	24.69				0.0483614	0.0853775	2.34567	1
S+B	13.47				0.692555	0.558644	1.04972	1
				MYRF	0.615572	1.02101	1.06437	1
					0.521233	0.524858	1.71713	1
					0.392292	1.43396	2.21914	1	0	0
				NKX	0.707107	1.64718	2.34567	1	0.912509
					2.14355	1.81504	4.14106	1	1.00078		Control-SNP+bet	T.test
					1.6245	2.36199	1.02101	1	1.10108			0.0500954
					2.9897	0.00263132	0.698739	1
					1.69349	0.00621513	1.94531	1
					0.479632	0.598739	1	1
					0.441351	1.37554	0.68302	1
					0.779165	2.92817	1.94531	1
					0.417544	1.53688	2.71321	1	0	0
					0.547147	0.678302	1.77769	1	0.918059
					2.51403	1.8025	1.51572	1	0.735524
					0.103665	2.32947	1.52626	1	0.733107
					0.0225614	0.173139	1.18099	1
					0.07966	1.32869	0.233258	1
					0.952638	0.528509	1.61328	1
				HEs5	0.598739	2.12874	2.20381	1
					2.18859	1.15669	0.768438	1
					1.43396	1.30134	3.24901	1
					0.48971	0.586417	3.25809	1	0	0
					3.65533	1.60214	3.09513	1	1.2883
					0.0137922	0.0017725	1.36604	1	0.791372		Control-SNP+bet	T.test
				SOX10	0.183011	2.14355	1.27456	1	1.05788			0.0365371
					1.12506	0.0349152	1.04247	1
					0.00739108	0.0915054	0.870551	1
					0.119908	0.574349	1.06437	1
					2.54912	0.049721	1.02101	1

## Sheet: siRNA densitometry
	BHMT	255-BHMT	Background	255-background	Net protein
Control	176.545	78.455	194.291	60.709	17.746
siRNA-Control	196.811	58.189	198.14	56.86	1.329
Betaine	161.09	93.91	191.954	63.046	30.864
siRNA-Betaine	195.834	59.166	195.798	59.202	-0.036
	H3	255-H3	Background	255-background	Net protein
Control	58.976	196.024	173.139	81.861	114.163
Control + siRNA	99.508	155.492	173.001	81.999	73.493
Betaine	92.533	162.467	173.969	81.031	81.436
Betaine + siRNA	56.965	198.035	173.959	81.041	116.994
				Ratio
		Control	0.155444	1
		Control + siRNA	0.0180834	0.116333
		Betaine	0.378997	2.43815
		Betaine + siRNA	-0.000307708	0

## Sheet: S2 HMT Assay
Absorbance Values (duplicate)
5	6	7	8	9
0.1474	0.215	0.1422	0.5058	0.6927
0.1248	0.3867	0.0956	0.5916	0.2329
0.1014	0.1215	0.0854	0.719	0.173
0.1049	0.2282	0.4791	1.3364	0.5896
0.1222	0.0987	0.3787	1.4659	1.2153
0.516	0.5878	0.4743	0.4193	0.6112
0.3054	0.0869	0.3916	0.6605	0.7776
0.1507	0.104	0.7094	1.0472
5	6	7	8	9
0.1457	0.2139	0.1482	0.5059	0.6903
0.1271	0.3873	0.0969	0.5816	0.2354
0.1042	0.1197	0.0856	0.7199	0.1748
0.1058	0.2278	0.4759	1.3064	0.5824
0.122	0.0999	0.3787	1.4112	1.1924
0.5158	0.5775	0.4771	0.4217	0.6116
0.3038	0.087	0.3903	0.6659	0.924
0.1484	0.103	0.7189	1.0281
	Relative Activity
Control	119.59	84.6187	99.9098
SNP	4.60675	5.88077	21.1809
Betaine	94.1	102.012	94.0157
S+B	74.922	58.9002	56.8974
				avg	sd	se
Control	1	1	1	1	0	0
SNP	0.0385211	0.0694973	0.212001	0.106673	0.0925219	0.0534176
Betaine	0.786852	1.20555	0.941006	0.977804	0.211762	0.122261
SNP + Betaine	0.626488	0.696066	0.569487	0.630681	0.0633936	0.0366003
